# Supplementary material for: Population Pharmacokinetic Modelling of the Complex Release Kinetics of Octreotide LAR: Defining Sub-Populations by Cluster Analysis
Source: Pharmaceutics. 2021 Sep 28;13(10):1578. doi: 10.3390/pharmaceutics13101578 (PMC8537465; doi:10.3390/pharmaceutics13101578)
Supplement: Supplementary file 1 [file pharmaceutics-13-01578-s001.zip]

Archive with 1 entries (1 files):
- pharmaceutics-1339504-supplementary.pdf
